# Supplementary material for: Chemical Composition of Macroalgae Polysaccharides from Galician and Portugal Coasts: Seasonal Variations and Biological Properties
Source: Mar Drugs. 2023 Nov 10;21(11):589. doi: 10.3390/md21110589 (PMC10672017; doi:10.3390/md21110589)
Supplement: Supplementary file 1 [file marinedrugs-21-00589-s001.zip]

Archive with 1 entries (1 files):
- marinedrugs-2694959-supplementary.pdf
